# Supplementary material for: The Variation and Influencing Factors of Volatile Organic Compounds on Branch and Leaf of Phoebe hui W.C. Cheng ex Yen C. Yang
Source: Life (Basel). 2026 Jun 26;16(7):1072. doi: 10.3390/life16071072 (PMC13412579; doi:10.3390/life16071072)
Supplement: Supplementary file 1 [file life-16-01072-s001.zip › Table.xlsx]

## Sheet: Table S1
Table S1: Information on sample collection from natural populations of P. hui
No.	Code	Location	Longitude/°	Latitude/°	Altitude/m	Sample Size
1	CDCZ	Xishan Township, Chongzhou City, Chengdu, Sichuan Province	103.482	30.7389	678	5
2	CDQL	Pingle Town, Qionglai City, Chengdu, Sichuan Province	103.196	30.4013	782	6
3	YAYC	Shangli Town, Yucheng District, Ya’an City, Sichuan Province	103.06	30.1356	905	5
4	BZNJ	Chixi Town, Nanjiang County, Bazhong City, Sichuan Province	106.724	32.1201	601	6
5	CDMS	Chongli Town, Dongpo District, Meishan City, Chengdu, Sichuan Province	103.876	30.0519	449	10
6	CDDJY	Jianshe Road, Dujiangyan City, Chengdu, Sichuan Province	103.62	31.0082	729	9
7	CDPZ	Bailu Town, Pengzhou City, Chengdu, Sichuan Province	103.914	31.2299	1021	4
8	CDQY	Qinghua Road, Qingyang District, Chengdu, Sichuan Province	104.028	30.6582	500	5
9	CDXJ	Xingyi Town, Xinjin County, Chengdu, Sichuan Province	103.81	30.4913	477	5

## Sheet: Table S2
Table S2: Selection results of six environmental factors
Location	Latitude	Altitude	SOC	pH	MAT	MAP
BZNJ	32.1201	601	1.45	5.1	14.9763	1018
CDQY	30.6582	500	0.86	7.2	16.8975	962
CDPZ	31.2299	1021	1.16	4.9	13.0293	933
CDMS	30.0519	449	0.6	8	16.9717	1315
CDXJ	30.4913	477	1.12	7.8	16.664	1123
CDDJY	31.0082	729	1.16	4.9	15.0362	1024
CDCZ	30.7389	678	1.12	7.8	15.8652	1154
CDQL	30.4013	782	1.45	5.1	14.9908	1279
YAYC	30.1356	905	1.16	4.9	15.5553	1392

## Sheet: Table S3
Table S3: Complete Information Table of 106 VOCs
name	Ret.Time	SI
Acetic acid, pentyl ester	6.046	95
Copaene	12.063	84
(S,1Z,6Z)-8-Isopropyl-1-methyl-5-methylenecyclodeca-1,6-diene	12.249	95
Caryophyllene	12.813	92
Humulene	13.383	95
.gamma.-Muurolene	13.646	95
cis-Muurola-4(15),5-diene	13.964	95
(4S,4aR,6R)-4,4a-Dimethyl-6-(prop-1-en-2-yl)-1,2,3,4,4a,5,6,7-octahydronaphthalene	14.013	93
Naphthalene, 1,2,3,5,6,8a-hexahydro-4,7-dimethyl-1-(1-methylethyl)-, (1S-cis)-	14.31	94
cis-Calamenene	14.37	93
Cadala-1(10),3,8-triene	14.688	95
Cubenol	15.505	84
4a(2H)-Naphthalenol, 1,3,4,5,6,8a-hexahydro-4,7-dimethyl-1-(1-methylethyl)-, (1S,4S,4aS,8aR)-	15.969	87
Agarospirol	16.03	89
2-(4a,8-Dimethyl-2,3,4,5,6,8a-hexahydro-1H-naphthalen-2-yl)propan-2-ol	16.376	91
Neophytadiene	18.462	94
3,7,11,15-Tetramethyl-2-hexadecen-1-ol	18.74	96
1H-Cyclopenta[1,3]cyclopropa[1,2]benzene, octahydro-7-methyl-3-methylene-4-(1-methylethyl)-, [3aS-(3a.alpha.,3b.beta.,4.beta.,7	13.98	93
Naphthalene, 1,2,4a,5,6,8a-hexahydro-4,7-dimethyl-1-(1-methylethyl)-	14.028	91
Guaiol	15.521	84
2-Naphthalenemethanol, 1,2,3,4,4a,5,6,8a-octahydro-.alpha.,.alpha.,4a,8-tetramethyl-, [2R-(2.alpha.,4a.alpha.,8a.beta.)]-	16.044	91
.tau.-Cadinol	16.166	89
n-Hexadecanoic acid	19.911	94
Aromandendrene	12.263	95
Bicyclo[7.2.0]undec-4-ene, 4,11,11-trimethyl-8-methylene-,[1R-(1R*,4Z,9S*)]-	12.825	91
Naphthalene, decahydro-4a-methyl-1-methylene-7-(1-methylethenyl)-, [4aR-(4a.alpha.,7.alpha.,8a.beta.)]-	13.93	94
5-Azulenemethanol, 1,2,3,4,5,6,7,8-octahydro-.alpha.,.alpha.,3,8-tetramethyl-	16.041	90
Acetic acid, 1,7,7-trimethyl-bicyclo[2.2.1]hept-2-yl ester	10.452	96
(1R,2S,6S,7S,8S)-8-Isopropyl-1-methyl-3-methylenetricyclo[4.4.0.02,7]decane-rel-	12.249	95
(1R,2R,4S,6S,7S,8S)-8-Isopropyl-1-methyl-3-methylenetricyclo[4.4.0.02,7]decan-4-ol	15.269	95
2-Naphthalenemethanol, decahydro-.alpha.,.alpha.,4a-trimethyl-8-methylene-, [2R-(2.alpha.,4a.alpha.,8a.beta.)]-	16.368	86
4-Isopropyl-6-methyl-1-methylene-1,2,3,4-tetrahydronaphthalene	16.469	84
Undecane, 4,7-dimethyl-	6.402	96
Tridecane	8.922	95
Dodecane, 4,6-dimethyl-	10.242	91
.alpha.-Muurolene	14.023	91
.tau.-Muurolol	16.186	87
Dodecane, 2,6,11-trimethyl-	10.24	96
Nonane, 3-methyl-5-propyl-	10.234	96
Germacrene D	12.247	95
Naphthalene, 1,2,3,4,4a,5,6,8a-octahydro-4a,8-dimethyl-2-(1-methylethenyl)-, [2R-(2.alpha.,4a.alpha.,8a.beta.)]-	13.93	94
Azulene, 1,2,3,3a,4,5,6,7-octahydro-1,4-dimethyl-7-(1-methylethenyl)-, [1R-(1.alpha.,3a.beta.,4.alpha.,7.beta.)]-	12.266	95
Cyclohexane, 1-ethenyl-1-methyl-2,4-bis(1-methylethenyl)-, [1S-(1.alpha.,2.beta.,4.beta.)]-	12.261	95
Azulene, 1,2,3,5,6,7,8,8a-octahydro-1,4-dimethyl-7-(1-methylethenyl)-, [1S-(1.alpha.,7.alpha.,8a.beta.)]-	12.268	95
(5S,6R,7S,10R)-7-Isopropyl-2,10-dimethylspiro[4.5]dec-1-en-6-ol	15.363	94
Naphthalene, 1,2,4a,5,6,8a-hexahydro-4,7-dimethyl-1-(1-methylethyl)-, [1S-(1.alpha.,4a.beta.,8a.alpha.)]-	14.611	92
Alloaromadendrene	12.258	95
Caryophyllene oxide	15.371	95
Octane, 5-ethyl-2-methyl-	6.402	96
Neointermedeol	16.43	93
.alpha.-Guaiene	14.03	92
Tricyclo[4.4.0.0(2,7)]dec-8-ene-3-methanol, .alpha.,.alpha.,6,8-tetramethyl-, stereoisomer	14.698	94
Cyclohexanemethanol, 4-ethenyl-.alpha.,.alpha.,4-trimethyl-3-(1-methylethenyl)-, [1R-(1.alpha.,3.alpha.,4.beta.)]-	15.515	75
Naphthalene, 1,2,3,4,4a,7-hexahydro-1,6-dimethyl-4-(1-methylethyl)-	14.549	94
Linoelaidic acid	22.508	96
Oxacycloheptadec-8-en-2-one, (8Z)-	22.513	96
7-Tetradecenal, (Z)-	22.62	86
2,6,10,10-Tetramethylbicyclo[7.2.0]undeca-2,6-diene	14.021	91
Pentadecafluorooctanoic acid, dodec-2-en-1-yl ester	22.514	96
Cyclohexene, 1-methyl-4-(1-methylethenyl)-, (S)-	6.019	93
Diethyl Phthalate	15.176	95
1-Dodecanol, 3,7,11-trimethyl-	17.116	91
Bicyclosesquiphellandrene	13.975	88
Naphthalene, 1,2,3,5,6,7,8,8a-octahydro-1,8a-dimethyl-7-(1-methylethenyl)-, [1R-(1.alpha.,7.beta.,8a.alpha.)]-	16.025	80
1H-Cycloprop[e]azulen-7-ol, decahydro-1,1,7-trimethyl-4-methylene-, [1ar-(1a.alpha.,4a.alpha.,7.beta.,7a.beta.,7b.alpha.)]-	15.257	94
Heptadecane	10.238	93
(1R,4aS,8aR)-1-Isopropyl-4,7-dimethyl-1,2,4a,5,6,8a-hexahydronaphthalene	13.72	91
(-)-Spathulenol	15.264	94
endo-Borneol	8.552	94
.alpha.-Terpineol	8.921	97
2-Naphthalenemethanol, 1,2,3,4,4a,5,6,7-octahydro-.alpha.,.alpha.,4a,8-tetramethyl-, (2R-cis)-	16.048	91
2-Pentadecanone, 6,10,14-trimethyl-	18.535	96
Phytol	22.126	95
5-Azulenemethanol, 1,2,3,3a,4,5,6,7-octahydro-.alpha.,.alpha.,3,8-tetramethyl-, [3S-(3.alpha.,3a.beta.,5.alpha.)]-	16.377	83
Cyclohexasiloxane, dodecamethyl-	10.042	92
Heptadecane, 2,6,10,15-tetramethyl-	10.23	94
Cyclopropane, 1-(1-hydroxyethyl)-2-methylene-1-phenyl-	16.523	67
.beta.-Longipinene	15.512	79
cis-muurola-3,5-diene	15.975	80
(8R,8aS)-8,8a-Dimethyl-2-(propan-2-ylidene)-1,2,3,7,8,8a-hexahydronaphthalene	16.527	68
Silphiperfola-4,7(14)-diene	16.529	77
Bornyl acetate	10.443	95
Globulol	16.435	80
1-Naphthalenol, 1,2,3,4,4a,7,8,8a-octahydro-1,6-dimethyl-4-(1-methylethyl)-, [1R-(1.alpha.,4.beta.,4a.beta.,8a.beta.)]-	16.164	89
3,7-Cyclodecadiene-1-methanol, .alpha.,.alpha.,4,8-tetramethyl-, [s-(Z,Z)]	16.382	86
11-(2-Cyclopenten-1-yl)undecanoic acid, (+)-	6.06	75
2,5-Dihydroxybenzoic acid, 3TMS derivative	15.926	76
Cedrene	16.22	74
Ledol	15.395	91
1H-Indene, 1-ethylideneoctahydro-7a-methyl-, (1Z,3a.alpha.,7a.beta.)-	15.93	71
9-Octadecynoic acid	22.496	87
9,12-Octadecadienoyl chloride, (Z,Z)-	22.608	88
trans-Sesquisabinene hydrate	15.972	87
4-Chloro-2,6-dioxa-adamantane	22.485	71
8,11,14-Eicosatrienoic acid, (Z,Z,Z)-	22.676	88
1R,3Z,9s-4,11,11-Trimethyl-8-methylenebicyclo[7.2.0]undec-3-ene	13.646	92
6-Desoxy-l-altritol	6.025	75
Tricyclo[20.8.0.0(7,16)]triacontane, 1(22),7(16)-diepoxy-	16.425	81
(1R,4aR,7R,8aR)-7-(2-Hydroxypropan-2-yl)-1,4a-dimethyldecahydronaphthalen-1-ol	15.94	72
9-(3,3-Dimethyloxiran-2-yl)-2,7-dimethylnona-2,6-dien-1-ol	16.425	81
2-Heptanone, 6-(3-acetyl-2-methyl-1-cyclopropen-1-yl)-6-methyl-	16.425	62
(1S,4aR,8aS)-1-Isopropyl-7-methyl-4-methylene-1,2,3,4,4a,5,6,8a-octahydronaphthalene	14.323	87
(1S,4S,4aS)-1-Isopropyl-4,7-dimethyl-1,2,3,4,4a,5-hexahydronaphthalene	13.952	89
cis,cis,cis-7,10,13-Hexadecatrienal	22.641	89
Muurola-4,10(14)-dien-1.beta.-ol	15.935	78
Phthalic acid, isobutyl trans-dec-3-enyl ester	18.757	79
Cyclopropane, 1-(1-hydroxyethyl)-2-methylene-1-phenyl-	16.523	67
.beta.-Longipinene	15.512	79
cis-muurola-3,5-diene	15.975	80
(8R,8aS)-8,8a-Dimethyl-2-(propan-2-ylidene)-1,2,3,7,8,8a-hexahydronaphthalene	16.527	68
Silphiperfola-4,7(14)-diene	16.529	77
Bornyl acetate	10.443	95
1,9-Dioxacyclohexadeca-3,5,11,13-tetraene-2,10-dione, 8,16-bis(2-hydroxy-1-methylethyl)-7,15-dimethyl-, [7S-[3E,5E,7R*,8R*(R*),	16.44	49
.alpha.-Cubebene	15.968	83

## Sheet: Table S4
Table S4: Summary table of key VOCs in P. hui.
Original English Name of the Substance	English Name
Naphthalene, 1,2,3,5,6,8a-hexahydro-4,7-dimethyl-1-(1-methylethyl)-, (1S-cis)-	1,2,3,5,6,8a-Hexahydro-4,7-dimethyl-1-(1-methylethyl)naphthalene
Neophytadiene	Neophytadiene
Phytol	Phytol
Caryophyllene	Caryophyllene
Humulene	Humulene
2-(4a,8-Dimethyl-2,3,4,5,6,8a-hexahydro-1H-naphthalen-2-yl)propan-2-ol	2-(4a,8-Dimethyl-2,3,4,5,6,8a-hexahydro-1H-naphthalen-2-yl)propan-2-ol
Naphthalene	Naphthalene
α-Guaiene	α-Guaiene
γ-Muurolene	γ-Muurolene
Copaene	Copaene
2-Naphthalenemethanol, decahydro-α,α,4a-trimethyl-8-methylene-, [2R-(2α,4aα,8aβ)-]	Decahydro-α,α,4a-trimethyl-8-methylene-2-naphthalenemethanol
3,7,11,15-Tetramethyl-2-hexadecen-1-ol	3,7,11,15-Tetramethyl-2-hexadecen-1-ol
4a(2H)-Naphthalenol, 1,3,4,5,6,8a-hexahydro-4,7-dimethyl-1-(1-methylethyl)-, (1S,4S,4aS,8aR)-	1,3,4,5,6,8a-Hexahydro-4,7-dimethyl-1-(1-methylethyl)-4a(2H)-naphthalenol

## Sheet: Table S5
Table S5: ANOVA and multiple comparisons (leaf)
VOCs	region	Relative content
fatty acids and conjugates	BZNJ	0.067±0.011ab
	CDCZ	0.039±0.013c
	CDDJY	0.044±0.014c
	CDMS	0.051±0.022abc
	CDPZ	0.051±0.011abc
	CDQL	0.072±0.028a
	CDQY	0.048±0.006bc
	CDXJ	0.056±0.014abc
	YAYC	0.054±0.011abc
	F	2.325
	p	0.036
Olefins	BZNJ	0.103±0.034c
	CDCZ	0.119±0.018bc
	CDDJY	0.102±0.014c
	CDMS	0.164±0.026a
	CDPZ	0.148±0.014ab
	CDQL	0.133±0.024abc
	CDQY	0.132±0.018abc
	CDXJ	0.140±0.051abc
	YAYC	0.160±0.030ab
	F	3.213
	p	0.006
Steroidal glycosides	CDCZ	0.075±0.014b
	CDDJY	0.072±0.008b
	CDMS	0.072±0.016b
	CDPZ	0.102±0.025a
	CDQY	0.078±0.021b
	CDXJ	0.045±0.016c
	YAYC	0.050±0.005c
	F	8.301
	p	0
other	BZNJ	0.173±0.069a
	CDCZ	0.121±0.022bc
	CDDJY	0.111±0.031bc
	CDMS	0.140±0.032ab
	CDPZ	0.108±0.035bc
	CDQL	0.143±0.057ab
	CDQY	0.125±0.013b
	CDXJ	0.075±0.017c
	YAYC	0.097±0.028bc
	F	4.133
	p	0.001
Diterpenoids	BZNJ	0.061±0.023
	CDCZ	0.059±0.009
	CDDJY	0.060±0.015
	CDMS	0.075±0.026
	CDPZ	0.073±0.015
	CDQL	0.102±0.050
	CDQY	0.077±0.021
	CDXJ	0.076±0.028
	YAYC	0.093±0.024
	F	1.832
	p	0.096
Sesquiterpenoids	BZNJ	0.564±0.121
	CDCZ	0.580±0.030
	CDDJY	0.595±0.021
	CDMS	0.475±0.034
	CDPZ	0.521±0.072
	CDQL	0.578±0.147
	CDQY	0.511±0.034
	CDXJ	0.597±0.075
	YAYC	0.549±0.072
	F	1.942
	p	0.077

## Sheet: Table S6
Table S6: ANOVA and multiple comparisons (branch)
VOCs	region	Relative content
Fatty acids and conjugates	BZNJ	0.114±0.046abc
	CDCZ	0.080±0.026bc
	CDDJY	0.103±0.022abc
	CDMS	0.107±0.064abc
	CDPZ	0.148±0.035a
	CDQL	0.136±0.043ab
	CDQY	0.079±0.050bc
	CDXJ	0.063±0.035c
	YAYC	0.067±0.037c
	F	2.722
	p	0.019
Sesquiterpenoids	BZNJ	0.565±0.098ab
	CDCZ	0.620±0.053ab
	CDDJY	0.607±0.087ab
	CDMS	0.650±0.102ab
	CDPZ	0.440±0.115c
	CDQL	0.526±0.130bc
	CDQY	0.587±0.137ab
	CDXJ	0.669±0.054a
	YAYC	0.609±0.071ab
	F	3.143
	p	0.006
Diterpenoids	BZNJ	0.027±0.008
	CDCZ	0.032±0.007
	CDDJY	0.030±0.009
	CDMS	0.028±0.008
	CDPZ	0.027±0.003
	CDQL	0.032±0.001
	CDQY	0.032±0.012
	CDXJ	0.024±0.006
	YAYC	0.030±0.008
	F	0.776
	p	0.626
Olefins	BZNJ	0.071±0.023
	CDCZ	0.089±0.015
	CDDJY	0.071±0.022
	CDMS	0.078±0.025
	CDPZ	0.082±0.013
	CDQL	0.069±0.029
	CDQY	0.076±0.026
	CDXJ	0.062±0.031
	YAYC	0.107±0.013
	F	1.811
	p	0.099
Steroidal glycosides	BZNJ	0.050±0.004
	CDDJY	0.037±0.003
	CDPZ	0.043±0.010
	F	2.955
	p	0.103
other	BZNJ	0.091±0.029
	CDCZ	0.111±0.043
	CDDJY	0.141±0.016
	CDMS	0.083±0.042
	CDPZ	0.141±0.056
	CDQL	0.152±0.038
	CDQY	0.115±0.042
	CDXJ	0.120±0.064
	YAYC	0.109±0.057
	F	1.418
	p	0.215
